# Supplementary material for: Landmine Press Kinematics Measured with an Enhanced YOLOv8 Model and Mathematical Modeling
Source: Sensors (Basel). 2026 Feb 11;26(4):1161. doi: 10.3390/s26041161 (PMC12944738; doi:10.3390/s26041161)
Supplement: Supplementary file 1 [file sensors-26-01161-s001.zip]

Archive with 1 entries (1 files):
- sensors-4092319-supplementary.pdf
